# Supplementary material for: Chromosomal Instability Characterizes Pediatric Medulloblastoma but Is Not Tolerated in the Developing Cerebellum
Source: Int J Mol Sci. 2022 Aug 30;23(17):9852. doi: 10.3390/ijms23179852 (PMC9456393; doi:10.3390/ijms23179852)
Supplement: Supplementary file 1 [file ijms-23-09852-s001.zip]

Archive with 1 entries (1 files):
- ijms-1858160-supplementary.pdf
